# Supplementary material for: Microbial Composition Dynamics in Peloids Used for Spa Procedures in Lithuania: Pilot Study
Source: Int J Environ Res Public Health. 2024 Mar 12;21(3):335. doi: 10.3390/ijerph21030335 (PMC10970318; doi:10.3390/ijerph21030335)
Supplement: Supplementary file 1 [file ijerph-21-00335-s001.zip › Table S1.xlsx]

## Sheet: 16S_LongRead-taxonomy_16S_SKLEA
# Constructed from biom file
#ASV ID	P1.40	P1.50	P1.I	P2.40	P2.50	P2.I	P3.50	P3.I	P4.40	P4.50	P4.I
d__Bacteria;p__Desulfobacterota;c__Desulfovibrionia;o__Desulfovibrionales;f__Desulfovibrionaceae;g__Desulfovibrio	0	0	0	0	0	0	0	0	0.0111111	0	0
d__Bacteria;p__Desulfobacterota;c__Syntrophia;o__Syntrophales;f__uncultured;g__uncultured	0	0	0	0.04	0	0	0	0	0	0	0
d__Bacteria;p__Firmicutes;c__Clostridia;o__Clostridiales;f__Clostridiaceae;g__Clostridium_sensu_stricto_12	0	0	0	0	0	0	0	0	0	0.00626959	0
d__Bacteria;p__Firmicutes;c__Clostridia;o__Clostridiales;f__Clostridiaceae;__	0	0	0	0	0	0	0.0106383	0	0	0	0
d__Bacteria;p__Firmicutes;c__Bacilli;o__Bacillales;f__Bacillaceae;g__Bacillus	0	0	0	0	0	0	0.324468	0.479876	0	0	0
d__Bacteria;p__Proteobacteria;c__Gammaproteobacteria;o__Burkholderiales;f__Comamonadaceae;g__Rhodoferax	0	0	0	0.04	0	0.294118	0	0	0.0259259	0.0219436	0
d__Bacteria;p__Proteobacteria;c__Gammaproteobacteria;o__Burkholderiales;f__Nitrosomonadaceae;g__GOUTA6	0	0	0.021978	0	0	0.117647	0	0	0	0	0
d__Bacteria;p__Acidobacteriota;c__Acidobacteriae;o__Subgroup_2;f__Subgroup_2;g__Subgroup_2	0.019802	0	0.021978	0	0	0	0	0	0	0	0
d__Bacteria;p__Proteobacteria;c__Gammaproteobacteria;o__Beggiatoales;f__Beggiatoaceae;g__uncultured	0.0594059	0.0540541	0.0989011	0	0	0	0	0	0	0	0
d__Bacteria;p__Bacteroidota;c__Bacteroidia;o__Bacteroidales;f__Paludibacteraceae;g__Paludibacter	0	0	0	0	0	0	0	0	0.00740741	0.015674	0.026087
d__Bacteria;p__Actinobacteriota;c__Actinobacteria;o__Micrococcales;f__Micrococcaceae;g__Pseudarthrobacter	0	0	0	0	0	0	0	0	0	0	0.00869565
d__Bacteria;p__Acidobacteriota;c__Aminicenantia;o__Aminicenantales;f__Aminicenantales;g__Aminicenantales	0.029703	0.018018	0.021978	0.05	0.0597015	0	0	0	0	0	0
d__Bacteria;p__Bacteroidota;c__Bacteroidia;o__Bacteroidales;f__Bacteroidetes_BD2-2;g__Bacteroidetes_BD2-2	0	0	0	0.02	0	0	0	0	0	0.00626959	0
d__Bacteria;p__Proteobacteria;c__Alphaproteobacteria;o__Rhizobiales;f__Rhizobiaceae;g__Allorhizobium-Neorhizobium-Pararhizobium-Rhizobium	0	0	0	0	0	0	0	0	0	0	0.0173913
d__Bacteria;p__Proteobacteria;c__Alphaproteobacteria;o__Rhizobiales;f__Hyphomicrobiaceae;g__Pedomicrobium	0	0	0	0	0	0	0	0.00619195	0	0	0
d__Bacteria;p__Desulfobacterota;c__Desulfobaccia;o__Desulfobaccales;f__Desulfobaccaceae;g__Desulfobacca	0	0	0	0.02	0	0	0	0	0	0	0
d__Bacteria;p__Patescibacteria;c__Microgenomatia;o__Candidatus_Roizmanbacteria;f__Candidatus_Roizmanbacteria;g__Candidatus_Roizmanbacteria	0.019802	0.0540541	0	0.02	0.0597015	0.117647	0	0	0	0	0
d__Bacteria;p__Proteobacteria;c__Gammaproteobacteria;o__Burkholderiales;f__Gallionellaceae;g__Sideroxydans	0	0	0	0	0	0	0	0	0.0296296	0.0438871	0
d__Bacteria;p__Proteobacteria;c__Gammaproteobacteria;o__Burkholderiales;f__Hydrogenophilaceae;g__uncultured	0	0	0	0	0	0	0	0	0	0.00626959	0.00869565
d__Bacteria;p__Desulfobacterota;c__Syntrophobacteria;o__Syntrophobacterales;f__Syntrophobacteraceae;g__Syntrophobacter	0	0	0	0.02	0	0	0	0	0	0	0
d__Bacteria;p__Bacteroidota;c__Bacteroidia;o__Bacteroidales;f__Prolixibacteraceae;g__BSV13	0	0	0	0	0.0298507	0	0	0	0.00740741	0	0.00869565
d__Bacteria;p__Acidobacteriota;c__Acidobacteriae;o__Acidobacteriales;f__uncultured;g__uncultured	0	0	0	0.02	0	0	0	0	0	0	0
d__Bacteria;p__Firmicutes;c__Bacilli;o__Erysipelotrichales;f__Erysipelotrichaceae;g__Erysipelothrix	0	0	0	0	0	0	0	0	0.0148148	0.0407524	0.0173913
d__Bacteria;p__Sva0485;c__Sva0485;o__Sva0485;f__Sva0485;g__Sva0485	0	0.027027	0.043956	0.03	0.0298507	0	0	0	0	0	0
d__Bacteria;p__Bacteroidota;c__Bacteroidia;o__Bacteroidales;f__Prolixibacteraceae;g__uncultured	0	0	0	0.03	0	0	0	0	0	0.00940439	0.0217391
d__Bacteria;p__Firmicutes;c__Clostridia;o__Clostridiales;f__Clostridiaceae;g__Clostridium_sensu_stricto_13	0	0	0	0	0	0	0	0.00619195	0.0222222	0.00626959	0
d__Bacteria;p__Chloroflexi;c__Anaerolineae;o__Anaerolineales;f__Anaerolineaceae;g__uncultured	0.039604	0.027027	0	0.02	0.0298507	0	0	0	0	0	0
d__Bacteria;p__Bacteroidota;c__Bacteroidia;o__Flavobacteriales;f__Weeksellaceae;g__Cloacibacterium	0	0	0	0	0	0	0	0	0.0259259	0.0250784	0.0695652
d__Bacteria;p__Desulfobacterota;c__Desulfuromonadia;o__Desulfuromonadia;__;__	0	0	0	0	0	0	0	0.00619195	0	0	0
d__Bacteria;p__Proteobacteria;c__Gammaproteobacteria;o__Xanthomonadales;f__Xanthomonadaceae;g__Lysobacter	0	0	0	0	0	0	0.0106383	0	0	0	0
d__Bacteria;p__Firmicutes;c__BRH-c20a;o__BRH-c20a;f__BRH-c20a;g__BRH-c20a	0	0	0	0	0	0	0	0	0.0333333	0.0438871	0.0434783
d__Bacteria;p__Bacteroidota;c__Bacteroidia;o__Sphingobacteriales;f__Lentimicrobiaceae;g__Lentimicrobiaceae	0	0	0	0.04	0.0298507	0	0	0	0	0	0
d__Bacteria;p__Planctomycetota;c__Planctomycetes;o__Pirellulales;f__Pirellulaceae;g__uncultured	0.019802	0.018018	0	0	0	0	0	0	0	0	0
d__Bacteria;p__Proteobacteria;c__Gammaproteobacteria;o__R7C24;f__R7C24;g__R7C24	0.019802	0.018018	0	0	0	0	0	0	0	0	0
d__Bacteria;p__Proteobacteria;c__Gammaproteobacteria;o__Burkholderiales;f__Sutterellaceae;g__uncultured	0	0	0	0	0.0298507	0	0	0	0	0	0
d__Bacteria;p__Bacteroidota;c__Kryptonia;o__Kryptoniales;f__BSV26;g__BSV26	0.019802	0	0.043956	0.02	0	0	0	0	0	0	0
d__Bacteria;p__Acidobacteriota;c__Thermoanaerobaculia;o__Thermoanaerobaculales;f__Thermoanaerobaculaceae;g__TPD-58	0	0	0	0	0.0298507	0	0	0	0	0	0
d__Bacteria;p__Proteobacteria;c__Gammaproteobacteria;o__Burkholderiales;f__Nitrosomonadaceae;g__MND1	0	0	0	0	0	0	0	0	0	0.00626959	0
d__Bacteria;p__Bacteroidota;c__Bacteroidia;o__Cytophagales;f__Microscillaceae;g__OLB12	0	0	0	0	0	0	0	0	0	0.00626959	0.00869565
d__Bacteria;p__Actinobacteriota;c__Actinobacteria;o__Micrococcales;f__Intrasporangiaceae;g__Intrasporangium	0	0	0	0	0	0	0	0.00619195	0	0	0
d__Bacteria;p__Bacteroidota;c__Bacteroidia;o__Bacteroidales;f__Prolixibacteraceae;g__WCHB1-32	0	0	0	0	0	0	0	0	0.0333333	0.0438871	0.0304348
d__Bacteria;p__Firmicutes;c__Negativicutes;o__uncultured;f__uncultured;g__uncultured	0	0	0	0	0	0	0	0	0	0.00626959	0
d__Bacteria;p__Bacteroidota;c__Bacteroidia;o__Flavobacteriales;f__Weeksellaceae;g__Chryseobacterium	0	0	0	0	0	0	0	0	0	0.00626959	0.00869565
d__Bacteria;p__Patescibacteria;c__Microgenomatia;o__Candidatus_Gottesmanbacteria;f__Candidatus_Gottesmanbacteria;g__Candidatus_Gottesmanbacteria	0	0.027027	0	0.02	0	0	0	0	0	0	0
d__Bacteria;p__Proteobacteria;c__Gammaproteobacteria;o__Burkholderiales;f__SC-I-84;g__SC-I-84	0	0.018018	0	0	0.0298507	0	0	0	0	0	0
d__Bacteria;p__Myxococcota;c__Myxococcia;o__Myxococcales;f__Anaeromyxobacteraceae;g__Anaeromyxobacter	0	0	0	0.06	0	0	0	0	0	0	0
d__Bacteria;p__Desulfobacterota;c__Desulfuromonadia;o__Geobacterales;f__Geobacteraceae;g__Geobacter	0	0	0	0	0	0	0	0	0.0666667	0.0501567	0.00869565
d__Bacteria;p__Desulfobacterota;c__Syntrophia;o__Syntrophales;f__Smithellaceae;g__Smithella	0	0	0	0.02	0	0	0	0	0	0	0
d__Bacteria;p__Proteobacteria;c__Gammaproteobacteria;o__Steroidobacterales;f__Steroidobacteraceae;g__uncultured	0	0	0	0.02	0	0	0	0	0	0	0
d__Bacteria;p__Desulfobacterota;c__Desulfobulbia;o__Desulfobulbales;f__Desulfocapsaceae;g__Desulfopila	0	0	0	0	0	0	0.0957447	0.0743034	0	0	0
d__Bacteria;p__Firmicutes;c__Clostridia;o__Clostridiales;f__Clostridiaceae;g__Haloimpatiens	0	0	0	0	0	0	0.356383	0.198142	0	0	0
d__Bacteria;p__Acidobacteriota;c__Acidobacteriae;o__Subgroup_13;f__Subgroup_13;g__Subgroup_13	0.039604	0	0	0.02	0	0	0	0	0	0	0
d__Bacteria;p__Bacteroidota;c__Bacteroidia;o__Bacteroidales;f__Rikenellaceae;g__uncultured	0	0	0	0	0	0	0	0	0.192593	0.231975	0.178261
d__Bacteria;p__Nitrospirota;c__Thermodesulfovibrionia;o__uncultured;f__uncultured;g__uncultured	0	0	0	0.03	0.0895522	0.117647	0	0	0	0	0
d__Bacteria;p__Planctomycetota;c__Phycisphaerae;o__MSBL9;f__SG8-4;g__SG8-4	0	0	0.043956	0.04	0.0298507	0.117647	0	0	0	0	0
d__Bacteria;p__Bacteroidota;c__Bacteroidia;o__Chitinophagales;f__Chitinophagaceae;g__Ferruginibacter	0	0	0	0	0	0	0.0106383	0	0	0	0
d__Bacteria;p__Patescibacteria;c__ABY1;o__Candidatus_Magasanikbacteria;f__Candidatus_Magasanikbacteria;g__Candidatus_Magasanikbacteria	0.049505	0.018018	0	0	0	0	0	0	0	0	0
d__Bacteria;p__Proteobacteria;c__Gammaproteobacteria;o__Burkholderiales;f__Comamonadaceae;g__Curvibacter	0	0	0	0	0	0	0	0	0.00740741	0.00626959	0.00869565
d__Bacteria;p__Proteobacteria;c__Alphaproteobacteria;o__Caulobacterales;f__Caulobacteraceae;g__uncultured	0	0	0	0.02	0	0	0	0	0	0	0
d__Bacteria;p__Proteobacteria;c__Gammaproteobacteria;o__Burkholderiales;f__uncultured;g__uncultured	0	0.018018	0	0	0.0298507	0	0	0	0	0	0
d__Bacteria;p__Bacteroidota;c__Bacteroidia;o__Flavobacteriales;f__Flavobacteriaceae;g__Yeosuana	0	0	0	0	0	0	0.0319149	0.0371517	0	0	0
d__Bacteria;p__Bacteroidota;c__Ignavibacteria;o__Ignavibacteriales;f__Ignavibacteriaceae;g__Ignavibacterium	0	0	0	0	0	0	0.0159574	0	0	0	0
d__Bacteria;p__Bacteroidota;c__Bacteroidia;o__Bacteroidales;f__Bacteroidetes_vadinHA17;g__Bacteroidetes_vadinHA17	0	0	0	0.02	0	0	0	0.00619195	0	0	0
d__Bacteria;p__Planctomycetota;c__Planctomycetes;o__Isosphaerales;f__Isosphaeraceae;g__Aquisphaera	0.019802	0	0	0	0	0	0	0	0	0	0
d__Bacteria;p__Acidobacteriota;c__Holophagae;o__Holophagales;f__Holophagaceae;g__uncultured	0	0	0.021978	0	0	0	0	0	0	0	0
d__Bacteria;p__Chloroflexi;c__Anaerolineae;o__RBG-13-54-9;f__RBG-13-54-9;g__RBG-13-54-9	0.029703	0	0	0	0	0	0	0	0	0	0
d__Bacteria;p__Firmicutes;c__Bacilli;o__Bacillales;f__Bacillaceae;g__Fictibacillus	0	0	0	0	0	0	0	0	0	0	0.00869565
d__Bacteria;p__Proteobacteria;c__Gammaproteobacteria;o__Burkholderiales;f__Hydrogenophilaceae;g__Thiobacillus	0	0	0	0	0	0	0	0	0.0296296	0.0407524	0.143478
d__Bacteria;p__Proteobacteria;c__Alphaproteobacteria;o__Rhizobiales;f__Xanthobacteraceae;g__Xanthobacteraceae	0	0	0.021978	0	0	0	0	0	0	0	0
d__Bacteria;p__Proteobacteria;c__Gammaproteobacteria;o__Chromatiales;f__Sedimenticolaceae;g__Sedimenticola	0	0	0	0	0	0	0	0.00928793	0	0	0
d__Bacteria;p__Desulfobacterota;c__Desulfuromonadia;o__Desulfuromonadia;f__Desulfuromonadaceae;g__Desulfuromonas	0	0	0	0	0	0	0	0.00619195	0	0	0
d__Bacteria;p__Bacteroidota;c__Bacteroidia;o__Chitinophagales;f__Chitinophagaceae;g__uncultured	0	0	0	0	0	0	0.0212766	0.0185759	0	0	0
d__Bacteria;p__Firmicutes;c__Clostridia;o__Peptostreptococcales-Tissierellales;f__Peptostreptococcaceae;g__Sporacetigenium	0	0	0	0	0	0	0	0	0.0148148	0	0
d__Bacteria;p__Nitrospirota;c__Nitrospiria;o__Nitrospirales;f__Nitrospiraceae;g__Nitrospira	0.0891089	0.0630631	0.043956	0	0	0	0	0	0	0	0
d__Bacteria;p__Nitrospirota;c__4-29-1;o__4-29-1;f__4-29-1;g__4-29-1	0	0.018018	0	0.06	0.0447761	0	0	0	0	0	0
d__Bacteria;p__Proteobacteria;c__Gammaproteobacteria;o__Burkholderiales;f__Gallionellaceae;g__Gallionella	0	0	0.0659341	0.02	0.0447761	0.117647	0	0	0	0	0
d__Bacteria;p__Proteobacteria;c__Alphaproteobacteria;o__Rhizobiales;f__Beijerinckiaceae;g__Methylocystis	0.019802	0	0	0.09	0.164179	0	0	0	0	0	0
d__Bacteria;p__Patescibacteria;c__Microgenomatia;o__Candidatus_Woesebacteria;f__Candidatus_Woesebacteria;g__Candidatus_Woesebacteria	0	0	0	0	0	0	0	0	0	0	0.00869565
d__Bacteria;p__Firmicutes;c__Bacilli;o__Bacillales;f__Planococcaceae;g__Paenisporosarcina	0	0	0	0	0	0	0	0.0216718	0	0	0
d__Bacteria;p__Patescibacteria;c__Microgenomatia;o__Candidatus_Pacebacteria;f__Candidatus_Pacebacteria;g__Candidatus_Pacebacteria	0	0	0	0	0	0	0	0.00928793	0	0	0
d__Bacteria;p__Methylomirabilota;c__Methylomirabilia;o__Methylomirabilales;f__Methylomirabilaceae;g__Sh765B-TzT-35	0	0	0.021978	0	0	0	0	0	0	0	0
d__Bacteria;p__Gemmatimonadota;c__Gemmatimonadetes;o__Gemmatimonadales;f__Gemmatimonadaceae;g__uncultured	0.039604	0.0720721	0.043956	0	0	0	0	0	0	0	0
d__Bacteria;p__Firmicutes;c__Bacilli;o__RF39;f__RF39;g__RF39	0	0	0	0	0	0	0	0.00619195	0	0	0
d__Bacteria;p__Proteobacteria;c__Gammaproteobacteria;o__Burkholderiales;f__Oxalobacteraceae;g__Massilia	0	0	0	0	0	0	0	0	0.00740741	0	0
d__Bacteria;p__Proteobacteria;c__Alphaproteobacteria;__;__;__	0	0	0.021978	0	0	0	0	0	0	0	0
d__Bacteria;p__Proteobacteria;c__Gammaproteobacteria;o__Burkholderiales;f__Comamonadaceae;g__Polaromonas	0	0	0	0	0	0	0	0	0.00740741	0.00940439	0.026087
d__Bacteria;p__Planctomycetota;c__Planctomycetes;o__Gemmatales;f__Gemmataceae;g__uncultured	0	0	0.021978	0	0	0	0	0	0	0	0
d__Bacteria;p__Proteobacteria;c__Gammaproteobacteria;o__Burkholderiales;f__Comamonadaceae;__	0	0	0	0	0	0	0	0	0	0	0.0173913
d__Bacteria;p__Myxococcota;c__Polyangia;o__Polyangiales;f__BIrii41;g__BIrii41	0.019802	0	0	0	0.0298507	0	0	0	0	0	0
d__Bacteria;p__Bacteroidota;c__Bacteroidia;o__Flavobacteriales;f__Flavobacteriaceae;g__uncultured	0	0	0	0	0	0	0	0	0.418519	0.304075	0.304348
d__Bacteria;p__Myxococcota;c__Polyangia;o__Polyangiales;f__Sandaracinaceae;g__uncultured	0.019802	0	0.032967	0	0	0	0	0	0	0	0
d__Bacteria;p__Bacteroidota;c__Bacteroidia;o__Chitinophagales;f__Chitinophagaceae;g__Flavihumibacter	0	0	0	0	0	0	0	0.00928793	0	0	0
d__Bacteria;p__Planctomycetota;c__Phycisphaerae;o__S-70;f__S-70;g__S-70	0	0	0	0	0.0298507	0	0	0	0	0	0
d__Bacteria;p__Acidobacteriota;c__Acidobacteriae;o__Acidobacteriales;f__Koribacteraceae;g__Candidatus_Koribacter	0	0	0	0.02	0	0	0	0	0	0	0
d__Bacteria;p__Proteobacteria;c__Gammaproteobacteria;o__Burkholderiales;f__Rhodocyclaceae;g__Denitromonas	0	0	0	0	0	0	0.0159574	0.0123839	0	0	0
d__Bacteria;p__Proteobacteria;c__Alphaproteobacteria;o__Elsterales;f__uncultured;g__uncultured	0	0.036036	0.021978	0	0	0	0	0	0	0	0
d__Bacteria;p__Bacteroidota;c__Bacteroidia;o__Chitinophagales;f__Chitinophagaceae;g__Puia	0	0	0	0.02	0.0746269	0.117647	0	0	0	0	0
d__Bacteria;p__Chloroflexi;c__SHA-26;o__SHA-26;f__SHA-26;g__SHA-26	0	0	0	0	0.0298507	0	0	0	0	0	0
d__Bacteria;p__Proteobacteria;c__Alphaproteobacteria;o__Rhizobiales;f__Xanthobacteraceae;g__Bradyrhizobium	0.019802	0	0.021978	0	0	0	0	0	0	0	0
d__Bacteria;p__Proteobacteria;c__Alphaproteobacteria;o__Rhizobiales;f__Xanthobacteraceae;g__Pseudolabrys	0.019802	0.018018	0	0	0	0	0	0.0123839	0	0	0
d__Bacteria;p__Proteobacteria;c__Gammaproteobacteria;o__Burkholderiales;f__TRA3-20;g__TRA3-20	0	0.018018	0	0	0	0	0	0	0	0	0
d__Bacteria;p__Proteobacteria;c__Gammaproteobacteria;o__Burkholderiales;f__Gallionellaceae;__	0	0	0.032967	0	0	0	0	0	0	0	0
d__Bacteria;p__SAR324_clade(Marine_group_B);c__SAR324_clade(Marine_group_B);o__SAR324_clade(Marine_group_B);f__SAR324_clade(Marine_group_B);g__SAR324_clade(Marine_group_B)	0.039604	0	0	0	0	0	0	0	0	0	0
d__Bacteria;p__Patescibacteria;c__Microgenomatia;o__Candidatus_Woykebacteria;f__Candidatus_Woykebacteria;g__Candidatus_Woykebacteria	0.0693069	0.171171	0.043956	0	0	0	0	0	0	0	0
d__Bacteria;p__Firmicutes;c__Clostridia;o__Peptostreptococcales-Tissierellales;f__Peptostreptococcaceae;g__Tepidibacter	0	0	0	0	0	0	0.0212766	0.00619195	0	0	0
d__Bacteria;p__Planctomycetota;c__Planctomycetes;o__Pirellulales;f__Pirellulaceae;g__Pir4_lineage	0	0	0	0	0	0	0	0.00619195	0	0	0
d__Bacteria;p__Desulfobacterota;c__Desulfobulbia;o__Desulfobulbales;f__Desulfocapsaceae;g__[Desulfobacterium]_catecholicum_group	0	0	0	0	0	0	0	0.00928793	0	0	0
d__Bacteria;p__Bacteroidota;c__Bacteroidia;o__Sphingobacteriales;f__AKYH767;g__AKYH767	0.019802	0	0	0	0	0	0	0	0	0	0
d__Bacteria;p__Bacteroidota;c__Bacteroidia;o__Cytophagales;f__Microscillaceae;g__uncultured	0.049505	0.036036	0.043956	0	0	0	0	0	0	0	0
d__Bacteria;p__Acidobacteriota;c__Acidobacteriae;o__Bryobacterales;f__Bryobacteraceae;g__Bryobacter	0.019802	0	0	0	0	0	0	0	0	0	0
d__Bacteria;p__Proteobacteria;c__Gammaproteobacteria;o__Burkholderiales;f__Gallionellaceae;g__Candidatus_Nitrotoga	0.0693069	0.0540541	0.0769231	0	0	0	0	0	0	0	0
d__Bacteria;p__Proteobacteria;c__Gammaproteobacteria;o__Burkholderiales;f__Methylophilaceae;g__MM1	0	0.0630631	0	0.03	0.0447761	0	0	0	0	0	0
d__Bacteria;p__Bacteroidota;c__Bacteroidia;o__Chitinophagales;f__Chitinophagaceae;g__Terrimonas	0	0	0	0	0	0	0	0.00619195	0	0	0
d__Bacteria;p__Firmicutes;c__Clostridia;o__Peptostreptococcales-Tissierellales;f__Fusibacteraceae;g__Fusibacter	0	0	0	0	0	0	0	0	0	0.00626959	0
d__Bacteria;p__Proteobacteria;c__Alphaproteobacteria;o__Micavibrionales;f__uncultured;g__uncultured	0	0	0	0	0	0	0	0	0	0.00626959	0
d__Bacteria;p__Proteobacteria;c__Gammaproteobacteria;o__Burkholderiales;f__Sulfuricellaceae;g__Sulfuriferula	0	0	0	0	0	0	0	0	0.00740741	0	0
d__Bacteria;p__Proteobacteria;c__Gammaproteobacteria;o__Burkholderiales;f__Burkholderiaceae;g__Lautropia	0	0	0	0	0.0298507	0	0	0	0	0	0
d__Bacteria;p__Proteobacteria;c__Gammaproteobacteria;o__Burkholderiales;f__Methylophilaceae;__	0.039604	0.045045	0.021978	0	0	0	0	0	0	0	0
d__Bacteria;p__Proteobacteria;c__Alphaproteobacteria;o__Sphingomonadales;f__Sphingomonadaceae;g__Altererythrobacter	0	0	0	0	0	0	0.0106383	0	0	0	0
d__Bacteria;p__Myxococcota;c__Polyangia;o__mle1-27;f__mle1-27;g__mle1-27	0.019802	0	0	0	0	0	0	0	0	0	0
d__Bacteria;p__Elusimicrobiota;c__Lineage_IIa;o__Lineage_IIa;f__Lineage_IIa;g__Lineage_IIa	0	0.018018	0.021978	0	0	0	0	0	0	0	0
d__Bacteria;p__Campilobacterota;c__Campylobacteria;o__Campylobacterales;f__Sulfurimonadaceae;g__Sulfuricurvum	0	0	0	0.05	0	0	0	0	0.0185185	0.0282132	0
d__Bacteria;p__Planctomycetota;c__Phycisphaerae;o__Pla1_lineage;f__Pla1_lineage;g__Pla1_lineage	0.019802	0	0	0	0	0	0	0	0	0	0
d__Bacteria;p__Proteobacteria;c__Alphaproteobacteria;o__Rhodospirillales;f__uncultured;g__uncultured	0	0	0.021978	0	0	0	0	0	0	0	0
d__Bacteria;p__Proteobacteria;c__Gammaproteobacteria;o__Burkholderiales;f__Comamonadaceae;g__Rhizobacter	0	0	0	0.02	0.0298507	0	0	0	0	0	0
d__Bacteria;p__DTB120;c__DTB120;o__DTB120;f__DTB120;g__DTB120	0	0	0.021978	0	0	0	0	0	0	0	0
d__Bacteria;p__Verrucomicrobiota;c__Verrucomicrobiae;o__Pedosphaerales;f__Pedosphaeraceae;g__Ellin516	0	0	0	0.03	0	0	0	0	0	0	0
d__Bacteria;p__Proteobacteria;c__Gammaproteobacteria;o__Burkholderiales;f__Methylophilaceae;g__MM2	0	0	0	0.02	0	0	0	0	0	0	0
d__Bacteria;p__Bacteroidota;c__Bacteroidia;o__Chitinophagales;f__Saprospiraceae;g__uncultured	0	0	0	0	0	0	0.0212766	0.0123839	0	0	0
d__Bacteria;p__Proteobacteria;c__Alphaproteobacteria;o__Zavarziniales;f__uncultured;g__uncultured	0	0	0	0	0	0	0	0	0	0.00626959	0
d__Bacteria;p__Planctomycetota;c__Planctomycetes;o__Planctomycetales;f__uncultured;g__uncultured	0	0.018018	0.043956	0	0	0	0	0	0	0	0
d__Bacteria;p__Firmicutes;c__Clostridia;o__Oscillospirales;f__[Eubacterium]_coprostanoligenes_group;g__[Eubacterium]_coprostanoligenes_group	0	0	0	0	0	0	0.0159574	0.00619195	0	0	0
d__Bacteria;p__Proteobacteria;c__Gammaproteobacteria;o__Burkholderiales;f__Burkholderiaceae;g__Limnobacter	0	0	0	0	0	0	0	0.00619195	0	0	0
d__Bacteria;p__Proteobacteria;c__Alphaproteobacteria;o__Rhizobiales;f__Beijerinckiaceae;g__Rhodoblastus	0	0	0	0.02	0	0	0	0	0	0	0
d__Bacteria;p__Proteobacteria;c__Gammaproteobacteria;o__PLTA13;f__PLTA13;g__PLTA13	0	0	0	0	0	0	0	0.00619195	0	0	0
d__Bacteria;p__Desulfobacterota;c__Desulfobulbia;o__Desulfobulbales;f__Desulfurivibrionaceae;g__Desulfurivibrio	0	0	0	0	0	0	0.0106383	0	0	0	0
d__Bacteria;p__Proteobacteria;c__Alphaproteobacteria;o__Acetobacterales;f__Acetobacteraceae;g__uncultured	0.019802	0	0	0	0	0	0	0	0	0	0
d__Bacteria;p__Planctomycetota;c__Phycisphaerae;o__Phycisphaerales;f__Phycisphaeraceae;g__I-8	0.039604	0.018018	0.032967	0	0	0	0	0	0	0	0
d__Bacteria;p__Firmicutes;c__Clostridia;o__Clostridia;f__Hungateiclostridiaceae;g__Ercella	0	0	0	0	0	0	0	0	0	0.00940439	0
d__Bacteria;p__Bacteroidota;c__Bacteroidia;o__Chitinophagales;f__Chitinophagaceae;g__Edaphobaculum	0	0.018018	0	0	0	0	0	0	0	0	0
d__Bacteria;__;__;__;__;__	0	0	0	0	0	0	0	0	0.00740741	0	0
d__Bacteria;p__Bacteroidota;c__Bacteroidia;o__Flavobacteriales;f__Flavobacteriaceae;g__Lutibacter	0	0	0	0	0	0	0.0265957	0.0154799	0	0	0
d__Bacteria;p__Chloroflexi;c__OLB14;o__OLB14;f__OLB14;g__OLB14	0	0.018018	0	0	0	0	0	0	0	0	0
d__Bacteria;p__Bdellovibrionota;c__Bdellovibrionia;o__Bacteriovoracales;f__Bacteriovoracaceae;g__Bacteriovorax	0	0	0	0	0	0	0	0	0	0	0.00869565
d__Bacteria;p__Proteobacteria;c__Gammaproteobacteria;o__HOC36;f__HOC36;g__HOC36	0	0.018018	0	0	0	0	0	0	0	0	0
d__Bacteria;p__Firmicutes;c__Clostridia;o__Clostridia;f__Hungateiclostridiaceae;g__uncultured	0	0	0	0	0	0	0	0	0	0.00626959	0
d__Bacteria;p__Firmicutes;c__Clostridia;o__Peptostreptococcales-Tissierellales;f__Peptostreptococcales-Tissierellales;g__Guggenheimella	0	0	0	0	0	0	0	0	0.0111111	0	0.0173913
